# Supplementary material for: Differences in CD80 and CD86 transendocytosis reveal CD86 as a key target for CTLA-4 immune regulation
Source: Nat Immunol. 2022 Aug 23;23(9):1365–78. doi: 10.1038/s41590-022-01289-w (PMC9477731; doi:10.1038/s41590-022-01289-w)
Supplement: Source Data Fig. 1 — Statistical source data. [file 41590_2022_1289_MOESM4_ESM.xlsx]

## Sheet: Fig 1D coloc
CD80	CD86
100	87.5
100	86.2069
100	85.7143
100	85.7143
100	84.8485
100	83.3333
100	81.8182
100	81.25
100	80
96.9697	80
93.0876	80
92.5	75
92.3077	75
91.4286	72
91.4286	70
89.5522	69.4444
88.8889	66.6667
87.8788	62.5
86.5385	60
80.6452	60
76.6667	60
73.6842	58.3333
72.2222	55.8824
66.6667	53.8462
66.2338	47.2222
60	44.4444
59.0909	42.8571
57.8947	40
57.1429	40
57.1429	37.8378
56.4516	37.5
56.25	30.7692
54.5455	22.2222
52.8571	22.2222
11.1111	16.6667
11.1111	6.45161
	0
	0
	0

## Sheet: Fig 1D size
CD80	CD86
45.5668	21.125
29.7778	19.5151
23.5738	24.7027
20.1111	27.9111
37.4062	30.2222
52.5522	22.125
43.9516	26.3571
22.2857	14.6
29.7857	30.5
18.9091	20
27.3077	22.1
21.1111	17
35.7647	22.32
20.4	21.4
32.8952	18.7143
23.8548	30.5833
28.4	32.7692
27.0526	33.4615
15.25	23.5
30.2424	22.625
21.7059	15.5
51.1346	23.5
70.5278	25.2
28.3158	28.7778
16.1429	43.9032
33.5143	40.1111
50.55	42.1667
23	14
45.9091	28.7273
36.5556	21.3333
36.9394	25.5172
19.7727	24.3333
19.25	20.625
36.75	31
24.8438	21
15.6667	16.7333
	32.6
	20.1667
	22.4412

## Sheet: Fig 1E coloc
CD80	CD86
89.1653	63.4603
81.5296	62.649
83.8108	50.6651
91.8449	69.4637
87.115	55.1705
87.9419	52.7914
88.3514	44.9597
86.4357	65.4352
86.4257	61.4495
91.4135	73.3119
79.3484	79.7787
75.7301	41.5475
89.3696	35.4012
85.2267	53.7
79.9632	70.0322
71.1667	66.4896
67.5133	54.7722
51.5879	66.0505
80.4001	61.8507
60.3863	54.441
75.6955	65.0765
79.629	65.615
73.778	41.7796
68.1834	46.7775
70.3517	55.8775
77.944	51.1897
69.3108	64.82
81.5992	64.811
70.066	67.3253
73.2582	56.1988
80.1336	49.8895
57.0588	68.0164
78.9343	66.7187

## Sheet: Fig 1E size
CD80	CD86
33.007	32.942
30.275	32.435
34.903	32.223
34.931	33.519
32.475	33.375
33.163	32.56
34.168	30.12
31.836	34.379
35.293	34.192
33.864	33.837
30.703	33.134
33.755	33.898
33.867	30.505
49.6351	34.6383
50.0741	29.451
37.282	38.176
35.1912	34.0571
36.4819	35.9669
51.5256	41.9059
40.2435	37.8737
47.949	35.6207
59.3333	40.92
43.4079	27.3626
42.9073	32.1739
45.3593	38.7891
50.7196	32.6882
43.5986	38.5797
49.0642	39.5763
46.0611	35.1919
47.8435	33.5949
51.0662	36.7939
38.2123	40.3759
53.2427	32.8889
36.75	31
24.8438	21
15.6667	16.7333
	32.6
	20.1667
	22.4412
