# Supplementary material for: Differences in CD80 and CD86 transendocytosis reveal CD86 as a key target for CTLA-4 immune regulation
Source: Nat Immunol. 2022 Aug 23;23(9):1365–78. doi: 10.1038/s41590-022-01289-w (PMC9477731; doi:10.1038/s41590-022-01289-w)
Supplement: Source Data Fig. 2 — Statistical source data. [file 41590_2022_1289_MOESM5_ESM.xlsx]

## Sheet: Fig 2B
	CD80				CD86
0	0.140622	0.216865	0.460036	0.155168	0.140528	0.121263	0.196425	0.061292
3	0.257428	0.501696	0.796974	0.364835	0.122759	0.249941	0.205885	0.025216
6	0.438538	0.704985	0.815037	0.327934	0.09629	0.203342	0.332098	0.032323
0	0.106423	0.228611	0.352597	0.068507	0.15118	0.101644	0.374519	0.027774
3	0.152966	0.199371	0.259963	0.051712	0.148342	0.145141	0.22317	0.047367
6	0.104761	0.135691	0.233406	0.029713	0.18747	0.140419	0.110204	0.044633
