# Supplementary material for: Differences in CD80 and CD86 transendocytosis reveal CD86 as a key target for CTLA-4 immune regulation
Source: Nat Immunol. 2022 Aug 23;23(9):1365–78. doi: 10.1038/s41590-022-01289-w (PMC9477731; doi:10.1038/s41590-022-01289-w)
Supplement: Source Data Fig. 3 — Statistical source data. [file 41590_2022_1289_MOESM7_ESM.xlsx]

## Sheet: Fig 3A
NL	CD80	CD86
18	8	0
9	77	5
12	8	4
14	14	4
17	2	12
12	36	8
10	104	12
17	25	3
24	57	9
88	7	15
9	92	46
28	16	4
8	39	4
3	37	5
13	25	0
3	114	11
4	6	7
1	16	11
1	38	15
1	18	8
8	28	2
8	11	4
7	11	24
2	25	18
8	16	3
2	19	8
5	14	8
13	13	5
4	14	5
2	0	52

## Sheet: Fig 3B
	CD80										CD86
Rab5	10.64	31.03	13.33	11.11	21.82	10.61	15.09	0	20	12.96	23.08	26.47	22.22	13.04			12	19.35	25
Rab7	22	16.33	20.69	25.45	37.04		37.5		28.57	40	0	7.69	19.35				18.18	20	22.58
LAMP3		31.25		29.69	34.88	30.65		33.33	38.46	43.64	33.33	27.27	26.09	21.43		13.64	15.38		33.33	25.58
LRBA	2.38	5.56	0	0							14.29	7.84	4.76	8.33

## Sheet: Fig 3E
Time ripping (h)	CD80 No NH4Cl				CD80 + NH4Cl				CD86 No NH4Cl				CD86 + NH4Cl
0	100	100	100	100	100	100	100	100	100	100	100	100	100	100	100	100
1	86.5672	86.1129	86.3226	91.2518	89.737	88.9392	87.969	95.1636	87.2902	88.9605	86.2916	97.5392	91.8124	91.287	91.4741	98.956
2	71.4471	72.8748	71.6774	82.3613	81.1417	80.2717	79.1721	90.256	71.303	72.8445	70.6815	89.038	81.2401	81.9345	79.6016	97.0172
4	54.1207	56.7813	58	52.4893	69.2751	68.4994	67.5938	70.2703	55.0759	55.3586	56.5769	66.8904	70.9062	68.9848	72.2709	83.0723
6	46.9825	44.9708	43.5484	36.2731	57.6652	58.7969	57.0504	48.1508	45.1639	45.9307	45.9588	48.173	64.4674	65.0679	67.9681	72.1104
8	36.989	40.5581	39.6774	34.1394	50.7376	52.9107	50.9056	52.0626	41.3269	45.4472	44.9287	39.2245	65.1828	66.5068	66.6932	71.0664

## Sheet: Fig 3F
No TE	CD80 TE	CD86 TE
7158	5439	7205
6987	5509	7546
7834	5451	7596
7446	6133	7629
6602	4176	6200
6377	4108	6446
7205	4435	6851
7430	4518	6747

## Sheet: Fig 3G
No TE	CD80 TE	CD86 TE
16764	9211	15000
7456	5644	9057
18981	11732	22104
10135	7412	18001
13868	6982	13649
15957	10580	18307
17121	10082	17298
13860	8043	15625
