# Supplementary material for: Differences in CD80 and CD86 transendocytosis reveal CD86 as a key target for CTLA-4 immune regulation
Source: Nat Immunol. 2022 Aug 23;23(9):1365–78. doi: 10.1038/s41590-022-01289-w (PMC9477731; doi:10.1038/s41590-022-01289-w)
Supplement: Source Data Fig. 4 — Statistical source data. [file 41590_2022_1289_MOESM9_ESM.xlsx]

## Sheet: Fig 4B
WT	CD80	CD86		Kless	CD80	CD86		LRBA	CD80	CD86
	6756	3970			4234	4192			3806	1546
	6348	4151			4265	4383			3614	1521
	6332	3921			4151	4383			3500	1521
Relative values		CD80			CD86
	WT	1	1	1	0.587626	0.653907	0.619236
	Kless	1	1	1	0.99008	1.02767	1.05589
	LRBA KD	1	1	1	0.406201	0.420863	0.434571

## Sheet: Fig 4C
CD80	Time (hrs)	CTLA4 WT				CTLA4 Kless				LRBA CRISPR
	0	853	912	1298	1197	1114	863	1301	1265	811	778	1283	1283
	1	1231	1245	1831	1841	1399	1379	1747	1771	988	988	1470	1499
	2	1559	1580	2193	2127	1598	1616	1985	1914	1151	1177	1616	1643
	4	2187	2104	2920	2816	1941	1979	2287	2325	1294	1283	2012	1914
	6	2649	2724	3430	3527	2364	2274	3002	2936	1666	1685	2577	2520
	8	2944	3002	3975	4075	2584	2598	3677	3626	1941	1925	3087	3113
CD86	Time (hrs)	CTLA4 WT				CTLA4 Kless				LRBA KD
	0	648	628	590	585	751	751	588	583	646	620	606	596
	1	907	925	897	897	1123	1111	932	899	736	740	787	776
	2	1008	991	1048	1107	1305	1319	1056	1042	791	787	816	820
	4	1280	1301	1290	1269	1816	1727	1364	1301	774	780	860	858
	6	1364	1360	1450	1402	1952	1936	1771	1737	827	825	972	961
	8	1450	1387	1589	1563	2169	2274	2364	2133	872	884	1114	1101

## Sheet: Fig 4D
	CD80			CD86
WT	2534	2193	2253	840	801	823
Kless	2655	2396	2529	1558	1305	1292
