# Supplementary material for: Differences in CD80 and CD86 transendocytosis reveal CD86 as a key target for CTLA-4 immune regulation
Source: Nat Immunol. 2022 Aug 23;23(9):1365–78. doi: 10.1038/s41590-022-01289-w (PMC9477731; doi:10.1038/s41590-022-01289-w)
Supplement: Source Data Fig. 6 — Statistical source data. [file 41590_2022_1289_MOESM10_ESM.xlsx]

## Sheet: Fig 6B
	CD80						CD86
WT	49.928	50.7745	48.5663	56.5859	53.5266	54.2739	63.772	62.5314	63.1775	67.7871	67.2285	67.4062
R70Q	42.3772	40.7761	38.3489	48.1616	46.9758	46.3352	92.5207	110.203	109.834	100.84	97.7996	100.283
R70W	55.6391	52.6365	50.3471	55.9596	52.058	52.643	95.667	103.671	83.4234	101.401	96.1845	98.6075

## Sheet: Fig 6C
	CD80			CD80 + BafA
WT	1867	1909	2104	3586	3469	3459
R70Q	3364	3346	3478	9120	8699	8675
R70W	3318	3698	3823	9561	9749	8895

## Sheet: Fig 6E
CD80	CD86
0.835701	0.254705
0.645186	0.084135
0.763362	0.195193
