# Supplementary material for: Differences in CD80 and CD86 transendocytosis reveal CD86 as a key target for CTLA-4 immune regulation
Source: Nat Immunol. 2022 Aug 23;23(9):1365–78. doi: 10.1038/s41590-022-01289-w (PMC9477731; doi:10.1038/s41590-022-01289-w)
Supplement: Source Data Fig. 7 — Statistical source data. [file 41590_2022_1289_MOESM11_ESM.xlsx]

## Sheet: Fig 7C
	CD80						CD86
CTLA4 WT	14.75	22.37	19.58	17.3	24.23	1.12	22.05	31.56	19.06	16.65	8.41	0.85
R70Q	12.47	22.88	24.13	20.51	27.88	5.46	31.89	41.18	38.9	32.56	36.22	16.9
No CTLA4	28.8	36.12	35.68	31.82	43.51	11.1	31.2	39.34	37.27	33.43	39.21	17.7
