# Supplementary material for: Differences in CD80 and CD86 transendocytosis reveal CD86 as a key target for CTLA-4 immune regulation
Source: Nat Immunol. 2022 Aug 23;23(9):1365–78. doi: 10.1038/s41590-022-01289-w (PMC9477731; doi:10.1038/s41590-022-01289-w)
Supplement: Source Data Extended Data Fig. 1 — Statistical source data. [file 41590_2022_1289_MOESM12_ESM.xlsx]

## Sheet: ED1A
Time (h)	CD80			CD86
0	100	100	100.592	100	99.1877	100.569
1	86.7763	86.0526	86.5789	87.2461	87.9773	87.2461
2	71.25	72.6316	72.0395	71.0804	72.0552	71.0804
4	53.8158	56.5789	58.0263	54.4273	54.5898	56.7019
6	46.5789	44.2105	43.3553	44.6791	45.0853	45.8164
8	36.3816	40.1974	39.5395	41.0236	44.4354	44.9228
Time (h)	CD80			CD86
0	147	147	147	144	143	146
1	420	444	462	336	342	334
2	778	770	818	506	489	477
4	846	904	945	344	357	346
6	875	844	867	302	296	300
8	997	1068	967	326	344	353

## Sheet: ED1B
Time (h)	CD80		80 super		CD86		86 super
0	100	100	100	100	100	100	100	100
1	83.9169	83.9322	68.342	67.9784	87.8428	90.102	77.4435	75.5447
2	77.8857	78.7582	52.4964	50.5622	83.5109	83.8783	60.9391	60.1011
4	70.4766	67.6711	31.6135	32.1707	76.0175	75.4219	0	47.551
6	61.5654	59.154	27.5325	26.8128	72.1921	71.4838	44.6609	45.3896
8	54.5629	55.8676	25.3864	24.8279	71.5983	71.185	43.8957	44.518
24	12.7852	11.849	11.9649	12.2419	39.4236	39.68	27.6174	28.046
Time (h)	CD80		80 super		CD86		86 super
0	225	228	225	216	233	230	217	221
1	630	663	1853	1957	310	320	547	556
2	952	1010	3034	3170	381	384	858	817
4	1440	1381	5029	4882	401	407		1258
6	1788	1832	5799	5592	455	431	1839	1489
8	2013	2025	5628	5324	463	461	1585	1573
24	2346	2056	4219	4167	525	515	1509	1426

## Sheet: ED 1C
CD80	CD86
1.52885	2.34202
1.66801	2.62443
1.59897	2.56674
