# Supplementary material for: Differences in CD80 and CD86 transendocytosis reveal CD86 as a key target for CTLA-4 immune regulation
Source: Nat Immunol. 2022 Aug 23;23(9):1365–78. doi: 10.1038/s41590-022-01289-w (PMC9477731; doi:10.1038/s41590-022-01289-w)
Supplement: Source Data Extended Data Fig. 4 — Statistical source data. [file 41590_2022_1289_MOESM14_ESM.xlsx]

## Sheet: ED4A
	CD80					CD86
Empty vector	88.6097	98.7191	97.9984	106.017	108.656	78.7641	96.0255	98.3464	111.014	115.85
Rab11 DN	83.7478	92.1622	87.96	96.0902	95.8568	49.2699	61.5028	61.5028	72.7202	71.8983
