# Supplementary material for: Differences in CD80 and CD86 transendocytosis reveal CD86 as a key target for CTLA-4 immune regulation
Source: Nat Immunol. 2022 Aug 23;23(9):1365–78. doi: 10.1038/s41590-022-01289-w (PMC9477731; doi:10.1038/s41590-022-01289-w)
Supplement: Source Data Extended Data Fig. 6 — Statistical source data. [file 41590_2022_1289_MOESM15_ESM.xlsx]

## Sheet: ED 6B
CTLA4 WT	CTLA4 R70Q	CTLA4 R70W
88.2353	30.7692	2.8571
75	50.2538	37.5
44	44.2922	3.7736
36.3636	5.8824	6.4516
62.1951	10.7143	12.5
15.7895	23.8806	33.8843
53.8462	22.2222	14.2857
69.5652	67.2414	30
19.2	53.5714	66.6667
63.0769	41.3793	7.1429
63.6364	26.3158	40
38.6364	22.9358	0
25.7143	11.1111	12.5
20.4545	10	20.5882
39.4366	11.9565	22.449
11.1111	46.2963	0
75.6098	79.0698	10
70	51.5152	15.7895
20.5128	27.2727	0
	26.3158	44.4444
	29.5455	0
		0
		22.807
		4.5455
		14.2857
		21.0526
		10.3448
		0
		41.1765
		4.6875
		0
		13.3333
